# Supplementary material for: ﻿A hitherto overlooked article by Gressitt in 1941 (Insecta, Coleoptera, Cerambycidae, Lamiinae)
Source: Zookeys. 2023 Jun 29;1168:179–92. doi: 10.3897/zookeys.1168.107021 (PMC10838559; doi:10.3897/zookeys.1168.107021)
Supplement: XML Treatment for Bacchisa (Bacchisa) rigida [file zookeys.1168.107021-treatment1.xml]

<!DOCTYPE tp:taxon-treatment
  PUBLIC "-//TaxonX//DTD Taxonomic Treatment Publishing DTD v0 20100105//EN" "tax-treatment-NSO.dtd">
<tp:taxon-treatment xmlns:tp="http://www.plazi.org/taxpub"><tp:treatment-meta><kwd-group><label>Taxon classification</label><kwd>
                <named-content content-type="kingdom">Animalia</named-content>
              </kwd><kwd>
                <named-content content-type="order">Coleoptera</named-content>
              </kwd><kwd>
                <named-content content-type="family">Cerambycidae</named-content>
              </kwd></kwd-group><mixed-citation publication-type="journal"><person-group><name><surname>Lin</surname><given-names>Mei-Ying</given-names></name><name><surname>Lingafelter</surname><given-names>Steven W.</given-names></name></person-group><article-title>﻿A hitherto overlooked article by Gressitt in 1941 (<tp:taxon-name><tp:taxon-name-part taxon-name-part-type="class">Insecta</tp:taxon-name-part></tp:taxon-name>, <tp:taxon-name><tp:taxon-name-part taxon-name-part-type="order">Coleoptera</tp:taxon-name-part></tp:taxon-name>, <tp:taxon-name><tp:taxon-name-part taxon-name-part-type="family">Cerambycidae</tp:taxon-name-part></tp:taxon-name>, <tp:taxon-name><tp:taxon-name-part taxon-name-part-type="subfamily">Lamiinae</tp:taxon-name-part></tp:taxon-name>)</article-title><source>Zookeys</source><day>29</day><month>06</month><year>2023</year><volume>1168</volume><fpage>179</fpage><lpage>192</lpage><pub-id pub-id-type="doi">10.3897/zookeys.1168.107021</pub-id></mixed-citation></tp:treatment-meta><tp:nomenclature><label>﻿</label><tp:taxon-name><object-id xmlns:xlink="http://www.w3.org/1999/xlink" content-type="arpha" xlink:type="simple">EA301BB6-408D-5F1E-A1CC-F817DA503EC4</object-id><tp:taxon-name-part taxon-name-part-type="genus" reg="Bacchisa">Bacchisa</tp:taxon-name-part> (<tp:taxon-name-part taxon-name-part-type="subgenus" reg="Bacchisa">Bacchisa</tp:taxon-name-part>) <tp:taxon-name-part taxon-name-part-type="species" reg="rigida">rigida</tp:taxon-name-part></tp:taxon-name><tp:taxon-authority>(Gressitt, 1941)</tp:taxon-authority><xref ref-type="fig" rid="F1">Figs 1</xref><xref ref-type="fig" rid="F1">, 2</xref><xref ref-type="fig" rid="F3">, 7</xref><xref ref-type="fig" rid="F3">, 8</xref><tp:nomenclature-citation-list><tp:nomenclature-citation><tp:taxon-name>
                  <tp:taxon-name-part taxon-name-part-type="genus" reg="Chreonoma">Chreonoma</tp:taxon-name-part>
                  <tp:taxon-name-part taxon-name-part-type="species" reg="rigida">rigida</tp:taxon-name-part>
                </tp:taxon-name><comment>Gressitt, 1941: 141, fig. 1. <abbrev xmlns:xlink="http://www.w3.org/1999/xlink" xlink:title="type locality" id="ABBRID0EIOAC" xlink:type="simple">TL</abbrev> China: Sichuan. <abbrev xmlns:xlink="http://www.w3.org/1999/xlink" xlink:title="type depository" id="ABBRID0EMOAC" xlink:type="simple">TD</abbrev><named-content xmlns:xlink="http://www.w3.org/1999/xlink" content-type="dwc:institutional_code" xlink:title="Sun Yat-Sen University, Guangzhou, Guangdong, China" xlink:href="http://grbio.org/institution/national-sun-yat-sen-university-department-biological-sciences" xlink:type="simple">SYSU</named-content>, ex <abbrev xmlns:xlink="http://www.w3.org/1999/xlink" content-type="institution" xlink:title="University of Nanking" id="ABBRID0EXOAC" xlink:type="simple">NU</abbrev>.</comment></tp:nomenclature-citation><tp:nomenclature-citation><tp:taxon-name>
                  <tp:taxon-name-part taxon-name-part-type="genus" reg="Chreonoma">Chreonoma</tp:taxon-name-part>
                  <tp:taxon-name-part taxon-name-part-type="species" reg="rigida">rigida</tp:taxon-name-part>
                </tp:taxon-name><comment>Gressitt, 1942c: 6. <abbrev xmlns:xlink="http://www.w3.org/1999/xlink" xlink:title="type locality" id="ABBRID0EJPAC" xlink:type="simple">TL</abbrev> China: Sichuan. <abbrev xmlns:xlink="http://www.w3.org/1999/xlink" xlink:title="type depository" id="ABBRID0ENPAC" xlink:type="simple">TD</abbrev><named-content xmlns:xlink="http://www.w3.org/1999/xlink" content-type="dwc:institutional_code" xlink:title="Sun Yat-Sen University, Guangzhou, Guangdong, China" xlink:href="http://grbio.org/institution/national-sun-yat-sen-university-department-biological-sciences" xlink:type="simple">SYSU</named-content>, ex <abbrev xmlns:xlink="http://www.w3.org/1999/xlink" content-type="institution" xlink:title="University of Nanking" id="ABBRID0EYPAC" xlink:type="simple">NU</abbrev>. Homonym, syn. nov.</comment></tp:nomenclature-citation><tp:nomenclature-citation><tp:taxon-name>
                  <tp:taxon-name-part taxon-name-part-type="genus" reg="Chreonoma">Chreonoma</tp:taxon-name-part>
                  <tp:taxon-name-part taxon-name-part-type="species" reg="rigida">rigida</tp:taxon-name-part>
                </tp:taxon-name><comment>: <xref ref-type="bibr" rid="B15">Gressitt 1942d</xref>: 42; <xref ref-type="bibr" rid="B16">Gressitt 1951</xref>: 616, 619.</comment></tp:nomenclature-citation><tp:nomenclature-citation><tp:taxon-name><tp:taxon-name-part taxon-name-part-type="genus" reg="Bacchisa">Bacchisa</tp:taxon-name-part> (<tp:taxon-name-part taxon-name-part-type="subgenus" reg="Bacchisa">Bacchisa</tp:taxon-name-part>) <tp:taxon-name-part taxon-name-part-type="species" reg="rigida">rigida</tp:taxon-name-part></tp:taxon-name><comment>: <xref ref-type="bibr" rid="B1">Breuning 1956</xref>: 420, 436; <xref ref-type="bibr" rid="B2">Breuning 1966</xref>: 659; <xref ref-type="bibr" rid="B30">Löbl and Smetana 2010</xref>: 236; <xref ref-type="bibr" rid="B25">Lin and Yang 2019</xref>: 247; <xref ref-type="bibr" rid="B5">Danilevsky 2020</xref>: 331.</comment></tp:nomenclature-citation><tp:nomenclature-citation><tp:taxon-name>
                  <tp:taxon-name-part taxon-name-part-type="genus" reg="Bacchisa">Bacchisa</tp:taxon-name-part>
                  <tp:taxon-name-part taxon-name-part-type="species" reg="rigida">rigida</tp:taxon-name-part>
                </tp:taxon-name><comment>: <xref ref-type="bibr" rid="B19">Hua 2002</xref>: 198; <xref ref-type="bibr" rid="B21">Hua et al. 2009</xref>: 203, 343, pl. LXIII, fig. 796.</comment></tp:nomenclature-citation></tp:nomenclature-citation-list></tp:nomenclature><tp:treatment-sec sec-type="type material" id="SECID0ENCAE"><title>Type material examined.</title><p><bold><italic>Holotype</italic></bold>, female (Fig. <xref ref-type="fig" rid="F3">7</xref>), China Szechuan, Chengtu, 24 May 1938 (<named-content xmlns:xlink="http://www.w3.org/1999/xlink" content-type="dwc:institutional_code" xlink:title="Sun Yat-Sen University, Guangzhou, Guangdong, China" xlink:href="http://grbio.org/institution/national-sun-yat-sen-university-department-biological-sciences" xlink:type="simple">SYSU</named-content>).</p></tp:treatment-sec><tp:treatment-sec sec-type="material" id="SECID0EEDAE"><title>Other material examined.</title><p><bold>China Sichuan</bold>: 1 female, Emeishan, Baoguosi, 28 July 1957, leg. Zong-Yuan Wang (<named-content xmlns:xlink="http://www.w3.org/1999/xlink" content-type="dwc:institutional_code" xlink:title="Institute of Zoology, Chinese Academy of Sciences, Beijing, China" xlink:href="http://grbio.org/institution/institute-zoology-chinese-academy-sciences" xlink:type="simple">IZCAS</named-content>); 1 female (Fig. <xref ref-type="fig" rid="F3">8</xref>), Chengdu, 24 June 1981, leg. Yuan-Jiang Hui (<named-content xmlns:xlink="http://www.w3.org/1999/xlink" content-type="dwc:institutional_code" xlink:title="Institute of Zoology, Chinese Academy of Sciences, Beijing, China" xlink:href="http://grbio.org/institution/institute-zoology-chinese-academy-sciences" xlink:type="simple">IZCAS</named-content>).</p></tp:treatment-sec><tp:treatment-sec sec-type="distribution" id="SECID0EAEAE"><title>Distribution.</title><p>China: Sichuan.</p></tp:treatment-sec><tp:treatment-sec sec-type="remarks" id="SECID0EFEAE"><title>Remarks.</title><p><italic><tp:taxon-name><tp:taxon-name-part taxon-name-part-type="genus" reg="Chreonoma">Chreonoma</tp:taxon-name-part><tp:taxon-name-part taxon-name-part-type="species" reg="rigida">rigida</tp:taxon-name-part></tp:taxon-name></italic> Gressitt, 1942c is junior homonym and objective synonym of <italic><tp:taxon-name><tp:taxon-name-part taxon-name-part-type="genus" reg="Chreonoma">Chreonoma</tp:taxon-name-part><tp:taxon-name-part taxon-name-part-type="species" reg="rigida">rigida</tp:taxon-name-part></tp:taxon-name></italic> Gressitt, 1941. The Zhejiang record was firstly reported by <xref ref-type="bibr" rid="B16">Gressitt (1951)</xref> with a question mark; <xref ref-type="bibr" rid="B1">Breuning (1956</xref>, <xref ref-type="bibr" rid="B2">1966</xref>) did not include it, while <xref ref-type="bibr" rid="B19">Hua (2002)</xref><xref ref-type="bibr" rid="B21">Hua et al. (2009)</xref>, <xref ref-type="bibr" rid="B30">Löbl and Smetana (2010)</xref>, <xref ref-type="bibr" rid="B25">Lin and Yang (2019)</xref>, and <xref ref-type="bibr" rid="B5">Danilevsky (2020)</xref> did include this Zhejiang record. We did not find Gressitt’s Zhejiang specimens in either <named-content xmlns:xlink="http://www.w3.org/1999/xlink" content-type="dwc:institutional_code" xlink:title="Institute of Zoology, Chinese Academy of Sciences, Beijing, China" xlink:href="http://grbio.org/institution/institute-zoology-chinese-academy-sciences" xlink:type="simple">IZCAS</named-content> or <named-content xmlns:xlink="http://www.w3.org/1999/xlink" content-type="dwc:institutional_code" xlink:title="Sun Yat-Sen University, Guangzhou, Guangdong, China" xlink:href="http://grbio.org/institution/national-sun-yat-sen-university-department-biological-sciences" xlink:type="simple">SYSU</named-content>. Although a photograph on the website <ext-link xmlns:xlink="http://www.w3.org/1999/xlink" xlink:href="http://bezbycids.com/byciddb/wdetails.asp?id=26554" ext-link-type="uri" xlink:type="simple">http://bezbycids.com/byciddb/wdetails.asp?id=26554</ext-link> is said to be a voucher specimen of <italic><tp:taxon-name><tp:taxon-name-part taxon-name-part-type="genus" reg="Bacchisa">Bacchisa</tp:taxon-name-part><tp:taxon-name-part taxon-name-part-type="species" reg="rigida">rigida</tp:taxon-name-part></tp:taxon-name></italic> examined by <xref ref-type="bibr" rid="B16">Gressitt (1951)</xref>, this photograph is of a different species. Therefore, we remove Zhejiang from the list of localities from which <italic><tp:taxon-name><tp:taxon-name-part taxon-name-part-type="genus" reg="Chreonoma">C.</tp:taxon-name-part><tp:taxon-name-part taxon-name-part-type="species" reg="rigida">rigida</tp:taxon-name-part></tp:taxon-name></italic> is known.</p><fig id="F1" position="float" orientation="portrait"><object-id xmlns:xlink="http://www.w3.org/1999/xlink" content-type="doi" xlink:type="simple">10.3897/zookeys.1168.107021.figures1-2</object-id><object-id xmlns:xlink="http://www.w3.org/1999/xlink" content-type="arpha" xlink:type="simple">767421E0-D655-59E6-8A01-D068D53AC2BE</object-id><label>Figures 1, 2.</label><caption><p>Descriptions of <tp:taxon-name><tp:taxon-name-part taxon-name-part-type="genus" reg="Bacchisa">Bacchisa</tp:taxon-name-part> (<tp:taxon-name-part taxon-name-part-type="subgenus" reg="Bacchisa">Bacchisa</tp:taxon-name-part>) <tp:taxon-name-part taxon-name-part-type="species" reg="rigida">rigida</tp:taxon-name-part></tp:taxon-name> (Gressitt, 1941) = <italic><tp:taxon-name><tp:taxon-name-part taxon-name-part-type="genus" reg="Chreonoma">Chreonoma</tp:taxon-name-part><tp:taxon-name-part taxon-name-part-type="species" reg="rigida">rigida</tp:taxon-name-part></tp:taxon-name></italic> Gressitt, 1941 <bold>1a–c</bold> senior homonym, original description by <xref ref-type="bibr" rid="B11">Gressitt (1941)</xref><bold>a</bold> page 141 <bold>b</bold> page 142 <bold>c</bold> page 147 <bold>2</bold> junior homonym, redescription by <xref ref-type="bibr" rid="B14">Gressitt (1942c)</xref>, page 6.</p></caption><graphic xmlns:xlink="http://www.w3.org/1999/xlink" xlink:href="zookeys-1168-179_article-107021__-g001.jpg" position="float" orientation="portrait" xlink:type="simple" id="oo_870749.jpg"><uri content-type="original_file" xlink:type="simple">https://binary.pensoft.net/fig/870749</uri></graphic></fig></tp:treatment-sec><tp:treatment-sec><!--Section generated to contain objects referenced in tp:taxon-treatment.--><fig id="F3" position="float" orientation="portrait"><object-id xmlns:xlink="http://www.w3.org/1999/xlink" content-type="doi" xlink:type="simple">10.3897/zookeys.1168.107021.figures7-11</object-id><object-id xmlns:xlink="http://www.w3.org/1999/xlink" content-type="arpha" xlink:type="simple">D0D068DD-14C7-549A-905E-7C1664983EC2</object-id><label>Figures 7–11.</label><caption><p>Habitus <bold>7, 8</bold><italic><tp:taxon-name><tp:taxon-name-part taxon-name-part-type="genus" reg="Bacchisa">Bacchisa</tp:taxon-name-part><tp:taxon-name-part taxon-name-part-type="species" reg="rigida">rigida</tp:taxon-name-part></tp:taxon-name></italic> (Gressitt, 1941) = <italic><tp:taxon-name><tp:taxon-name-part taxon-name-part-type="genus" reg="Chreonoma">Chreonoma</tp:taxon-name-part><tp:taxon-name-part taxon-name-part-type="species" reg="rigida">rigida</tp:taxon-name-part></tp:taxon-name></italic> Gressitt, 1941 <bold>7</bold> holotype, female, from Sichuan <bold>8</bold> female, from Sichuan <bold>9</bold><italic><tp:taxon-name><tp:taxon-name-part taxon-name-part-type="genus" reg="Tetraophthalmus">Tetraophthalmus</tp:taxon-name-part><tp:taxon-name-part taxon-name-part-type="species" reg="sikang">sikang</tp:taxon-name-part></tp:taxon-name></italic> (Gressitt, 1941) = <italic><tp:taxon-name><tp:taxon-name-part taxon-name-part-type="genus" reg="Chreonoma">Chreonoma</tp:taxon-name-part><tp:taxon-name-part taxon-name-part-type="species" reg="sikang">sikang</tp:taxon-name-part></tp:taxon-name></italic> Gressitt, 1941, holotype, female, from Sichuan <bold>10</bold><italic><tp:taxon-name><tp:taxon-name-part taxon-name-part-type="genus" reg="Anastathes">Anastathes</tp:taxon-name-part><tp:taxon-name-part taxon-name-part-type="species" reg="parva">parva</tp:taxon-name-part><tp:taxon-name-part taxon-name-part-type="subspecies" reg="parva">parva</tp:taxon-name-part></tp:taxon-name></italic> Gressitt, 1935, holotype, male, from Taiwan Island, photographed by Eugenio Nearns <bold>11</bold><italic><tp:taxon-name><tp:taxon-name-part taxon-name-part-type="genus" reg="Anastathes">Anastathes</tp:taxon-name-part><tp:taxon-name-part taxon-name-part-type="species" reg="parva">parva</tp:taxon-name-part><tp:taxon-name-part taxon-name-part-type="subspecies" reg="hainana">hainana</tp:taxon-name-part></tp:taxon-name></italic> Gressitt, 1941, female, from Hainan Island <bold>a</bold> dorsal view <bold>b</bold> lateral view <bold>c</bold> ventral view <bold>d</bold> labels.</p></caption><graphic xmlns:xlink="http://www.w3.org/1999/xlink" xlink:href="zookeys-1168-179_article-107021__-g003.jpg" position="float" orientation="portrait" xlink:type="simple" id="oo_870751.jpg"><uri content-type="original_file" xlink:type="simple">https://binary.pensoft.net/fig/870751</uri></graphic></fig></tp:treatment-sec><ref-list><ref id="B11"><mixed-citation xmlns:xlink="http://www.w3.org/1999/xlink" xlink:type="simple"><person-group><name name-style="western"><surname>Gressitt</surname><given-names>JL</given-names></name></person-group> (<year>1941</year>) [“1940”] Chinese longicorn beetles of the tribe <tp:taxon-name><tp:taxon-name-part taxon-name-part-type="tribe">Tetraopini</tp:taxon-name-part></tp:taxon-name> (<tp:taxon-name><tp:taxon-name-part taxon-name-part-type="order">Coleoptera</tp:taxon-name-part></tp:taxon-name>). Journal of the West China Border Research Society 12B: 134–147.</mixed-citation></ref><ref id="B14"><mixed-citation xmlns:xlink="http://www.w3.org/1999/xlink" xlink:type="simple"><person-group><name name-style="western"><surname>Gressitt</surname><given-names>JL</given-names></name></person-group> (<year>1942c</year>) <article-title>New longicorn beetles from China: X (<tp:taxon-name><tp:taxon-name-part taxon-name-part-type="order">Coleoptera</tp:taxon-name-part></tp:taxon-name>: <tp:taxon-name><tp:taxon-name-part taxon-name-part-type="family">Cerambycidae</tp:taxon-name-part></tp:taxon-name>).</article-title><source>Lingnan Natural History Survey and Museum, Special Publication</source><volume>7</volume>: <fpage>1</fpage>–<lpage>11</lpage>.</mixed-citation></ref><ref id="B15"><mixed-citation xmlns:xlink="http://www.w3.org/1999/xlink" xlink:type="simple"><person-group><name name-style="western"><surname>Gressitt</surname><given-names>JL</given-names></name></person-group> (<year>1942d</year>) <article-title>A provisional synopsis of the longicorn beetles of China, II—subfamily <tp:taxon-name><tp:taxon-name-part taxon-name-part-type="subfamily">Lamiinae</tp:taxon-name-part></tp:taxon-name>.</article-title><source>Lingnan Natural History Survey and Museum, Special Publication</source><volume>8</volume>: <fpage>1</fpage>–<lpage>44</lpage>.</mixed-citation></ref><ref id="B16"><mixed-citation xmlns:xlink="http://www.w3.org/1999/xlink" xlink:type="simple"><person-group><name name-style="western"><surname>Gressitt</surname><given-names>JL</given-names></name></person-group> (<year>1951</year>) <article-title>Longicorn beetles of China.</article-title><source><tp:taxon-name><tp:taxon-name-part taxon-name-part-type="superfamily">Longicornia</tp:taxon-name-part></tp:taxon-name></source><volume>2</volume>: <fpage>1</fpage>–<lpage>667</lpage>.</mixed-citation></ref><ref id="B1"><mixed-citation xmlns:xlink="http://www.w3.org/1999/xlink" xlink:type="simple"><person-group><name name-style="western"><surname>Breuning</surname><given-names>S</given-names></name></person-group> (<year>1956</year>) <article-title>Révision des “Astathini”.</article-title><source><tp:taxon-name><tp:taxon-name-part taxon-name-part-type="superfamily">Longicornia</tp:taxon-name-part></tp:taxon-name></source><volume>3</volume>: <fpage>417</fpage>–<lpage>519</lpage>.</mixed-citation></ref><ref id="B2"><mixed-citation xmlns:xlink="http://www.w3.org/1999/xlink" xlink:type="simple"><person-group><name name-style="western"><surname>Breuning</surname><given-names>S</given-names></name></person-group> (<year>1966</year>) <article-title>Catalogue des lamiaires du monde (Col. céramb.). Verlag des Museums G.</article-title><source>Frey, Tutzing bei München</source><volume>9</volume>: <fpage>659</fpage>–<lpage>765</lpage>.</mixed-citation></ref><ref id="B30"><mixed-citation xmlns:xlink="http://www.w3.org/1999/xlink" xlink:type="simple"><person-group><name name-style="western"><surname>Löbl</surname><given-names>I</given-names></name><name name-style="western"><surname>Smetana</surname><given-names>A</given-names></name></person-group> (<year>2010</year>) <source>Catalogue of Palaearctic <tp:taxon-name><tp:taxon-name-part taxon-name-part-type="order">Coleoptera</tp:taxon-name-part></tp:taxon-name>. Volume 6. <tp:taxon-name><tp:taxon-name-part taxon-name-part-type="superfamily">Chrysomeloidea</tp:taxon-name-part></tp:taxon-name>.</source><publisher-name>Apollo Books</publisher-name>, <publisher-loc>Stenstrup</publisher-loc>, <size units="page">924 pp</size>. <ext-link xlink:href="10.1163/9789004260917" ext-link-type="doi" xlink:type="simple">https://doi.org/10.1163/9789004260917</ext-link></mixed-citation></ref><ref id="B25"><mixed-citation xmlns:xlink="http://www.w3.org/1999/xlink" xlink:type="simple"><person-group><name name-style="western"><surname>Lin</surname><given-names>M-Y</given-names></name><name name-style="western"><surname>Yang</surname><given-names>X-K</given-names></name></person-group> (<year>2019</year>) <source>Catalogue of Chinese <tp:taxon-name><tp:taxon-name-part taxon-name-part-type="order">Coleoptera</tp:taxon-name-part></tp:taxon-name> Volume IX. <tp:taxon-name><tp:taxon-name-part taxon-name-part-type="superfamily">Chrysomeloidea</tp:taxon-name-part></tp:taxon-name>: <tp:taxon-name><tp:taxon-name-part taxon-name-part-type="family">Vesperidae</tp:taxon-name-part></tp:taxon-name>, <tp:taxon-name><tp:taxon-name-part taxon-name-part-type="family">Disteniidae</tp:taxon-name-part></tp:taxon-name>, <tp:taxon-name><tp:taxon-name-part taxon-name-part-type="family">Cerambycidae</tp:taxon-name-part></tp:taxon-name>.</source><publisher-name>Science Press</publisher-name>, <publisher-loc>Beijing</publisher-loc>, <size units="page">575 pp</size>.</mixed-citation></ref><ref id="B5"><mixed-citation xmlns:xlink="http://www.w3.org/1999/xlink" xlink:type="simple"><person-group><name name-style="western"><surname>Danilevsky</surname><given-names>M</given-names></name></person-group> (<year>2020</year>) Catalogue of Palaearctic <tp:taxon-name><tp:taxon-name-part taxon-name-part-type="order">Coleoptera</tp:taxon-name-part></tp:taxon-name>. Volume 6/1: <tp:taxon-name><tp:taxon-name-part taxon-name-part-type="superfamily">Chrysomeloidea</tp:taxon-name-part></tp:taxon-name> I (<tp:taxon-name><tp:taxon-name-part taxon-name-part-type="family">Vesperidae</tp:taxon-name-part></tp:taxon-name>, <tp:taxon-name><tp:taxon-name-part taxon-name-part-type="family">Disteniidae</tp:taxon-name-part></tp:taxon-name>, <tp:taxon-name><tp:taxon-name-part taxon-name-part-type="family">Cerambycidae</tp:taxon-name-part></tp:taxon-name>). Updated and Revised Edition. Brill, Leiden/Boston, [xxvii +] 712 pp. <ext-link xlink:href="10.1163/9789004440333" ext-link-type="doi" xlink:type="simple">https://doi.org/10.1163/9789004440333</ext-link></mixed-citation></ref><ref id="B19"><mixed-citation xmlns:xlink="http://www.w3.org/1999/xlink" xlink:type="simple"><person-group><name name-style="western"><surname>Hua</surname><given-names>L-Z</given-names></name></person-group> (<year>2002</year>) <source>List of Chinese Insects 2.</source><publisher-name>Zhongshan (Sun Yat-sen) University Press</publisher-name>, <publisher-loc>Guangzhou</publisher-loc>, <size units="page">612 pp</size>.</mixed-citation></ref><ref id="B21"><mixed-citation xmlns:xlink="http://www.w3.org/1999/xlink" xlink:type="simple"><person-group><name name-style="western"><surname>Hua</surname><given-names>L-Z</given-names></name><name name-style="western"><surname>Nara</surname><given-names>H</given-names></name><name name-style="western"><surname>Samuelson</surname><given-names>GA</given-names></name><name name-style="western"><surname>Lingafelter</surname><given-names>SW</given-names></name></person-group> (<year>2009</year>) <source>Iconography of Chinese Longicorn Beetles (1406 species) in Color.</source><publisher-name>Sun Yat-sen University Press</publisher-name>, <publisher-loc>Guangzhou</publisher-loc>, <size units="page">474 pp</size>.</mixed-citation></ref></ref-list></tp:taxon-treatment>
