# Supplementary material for: ﻿A hitherto overlooked article by Gressitt in 1941 (Insecta, Coleoptera, Cerambycidae, Lamiinae)
Source: Zookeys. 2023 Jun 29;1168:179–92. doi: 10.3897/zookeys.1168.107021 (PMC10838559; doi:10.3897/zookeys.1168.107021)
Supplement: XML Treatment for Anastathes parva parva [file zookeys.1168.107021-treatment3.xml]

<!DOCTYPE tp:taxon-treatment
  PUBLIC "-//TaxonX//DTD Taxonomic Treatment Publishing DTD v0 20100105//EN" "tax-treatment-NSO.dtd">
<tp:taxon-treatment xmlns:tp="http://www.plazi.org/taxpub"><tp:treatment-meta><kwd-group><label>Taxon classification</label><kwd>
                <named-content content-type="kingdom">Animalia</named-content>
              </kwd><kwd>
                <named-content content-type="order">Coleoptera</named-content>
              </kwd><kwd>
                <named-content content-type="family">Cerambycidae</named-content>
              </kwd></kwd-group><mixed-citation publication-type="journal"><person-group><name><surname>Lin</surname><given-names>Mei-Ying</given-names></name><name><surname>Lingafelter</surname><given-names>Steven W.</given-names></name></person-group><article-title>﻿A hitherto overlooked article by Gressitt in 1941 (<tp:taxon-name><tp:taxon-name-part taxon-name-part-type="class">Insecta</tp:taxon-name-part></tp:taxon-name>, <tp:taxon-name><tp:taxon-name-part taxon-name-part-type="order">Coleoptera</tp:taxon-name-part></tp:taxon-name>, <tp:taxon-name><tp:taxon-name-part taxon-name-part-type="family">Cerambycidae</tp:taxon-name-part></tp:taxon-name>, <tp:taxon-name><tp:taxon-name-part taxon-name-part-type="subfamily">Lamiinae</tp:taxon-name-part></tp:taxon-name>)</article-title><source>Zookeys</source><day>29</day><month>06</month><year>2023</year><volume>1168</volume><fpage>179</fpage><lpage>192</lpage><pub-id pub-id-type="doi">10.3897/zookeys.1168.107021</pub-id></mixed-citation></tp:treatment-meta><tp:nomenclature><label>﻿</label><tp:taxon-name>
              <object-id xmlns:xlink="http://www.w3.org/1999/xlink" content-type="arpha" xlink:type="simple">B1E7CD48-6606-55DD-A4AE-901CEAD4F350</object-id>
              <tp:taxon-name-part taxon-name-part-type="genus" reg="Anastathes">Anastathes</tp:taxon-name-part>
              <tp:taxon-name-part taxon-name-part-type="species" reg="parva">parva</tp:taxon-name-part>
              <tp:taxon-name-part taxon-name-part-type="subspecies" reg="parva">parva</tp:taxon-name-part>
            </tp:taxon-name><tp:taxon-authority>Gressitt, 1935</tp:taxon-authority><xref ref-type="fig" rid="F3">Fig. 10a, c</xref><tp:nomenclature-citation-list><tp:nomenclature-citation><tp:taxon-name>
                  <tp:taxon-name-part taxon-name-part-type="genus" reg="Anastathes">Anastathes</tp:taxon-name-part>
                  <tp:taxon-name-part taxon-name-part-type="species" reg="parva">parva</tp:taxon-name-part>
                </tp:taxon-name><comment>Gressitt, 1935: 193. <abbrev xmlns:xlink="http://www.w3.org/1999/xlink" xlink:title="type locality" id="ABBRID0EYWAE" xlink:type="simple">TL</abbrev> China: Taiwan. <abbrev xmlns:xlink="http://www.w3.org/1999/xlink" xlink:title="type depository" id="ABBRID0E3WAE" xlink:type="simple">TD</abbrev><named-content xmlns:xlink="http://www.w3.org/1999/xlink" content-type="dwc:institutional_code" xlink:title="National Museum of Natural History" xlink:href="http://grbio.org/institution/smithsonian-institution-national-museum-natural-history-0" xlink:type="simple">USNM</named-content>.</comment></tp:nomenclature-citation><tp:nomenclature-citation><tp:taxon-name>
                  <tp:taxon-name-part taxon-name-part-type="genus" reg="Anastathes">Anastathes</tp:taxon-name-part>
                  <tp:taxon-name-part taxon-name-part-type="species" reg="parva">parva</tp:taxon-name-part>
                  <tp:taxon-name-part taxon-name-part-type="subspecies" reg="parva">parva</tp:taxon-name-part>
                </tp:taxon-name><comment>: <xref ref-type="bibr" rid="B16">Gressitt 1951</xref>: 620; <xref ref-type="bibr" rid="B19">Hua 2002</xref>: 192; <xref ref-type="bibr" rid="B3">Chou 2004</xref>: 365, figs; <xref ref-type="bibr" rid="B4">Chou 2008</xref>: 365, figs.</comment></tp:nomenclature-citation><tp:nomenclature-citation><tp:taxon-name>
                  <tp:taxon-name-part taxon-name-part-type="genus" reg="Anastathes">Anastathes</tp:taxon-name-part>
                  <tp:taxon-name-part taxon-name-part-type="species" reg="parva">parva</tp:taxon-name-part>
                </tp:taxon-name><comment>: <xref ref-type="bibr" rid="B1">Breuning 1956</xref>: 486; <xref ref-type="bibr" rid="B2">Breuning 1966</xref>: 664; <xref ref-type="bibr" rid="B21">Hua et al. 2009</xref>: 195, 334, pl. LXIII, fig. 725; <xref ref-type="bibr" rid="B26">Lingafelter et al. 2013</xref>: 136. fig. 72a; <xref ref-type="bibr" rid="B27">Lingafelter et al. 2014</xref>: 196, fig. 128g; <xref ref-type="bibr" rid="B5">Danilevsky 2020</xref>: 330 [in part].</comment></tp:nomenclature-citation><tp:nomenclature-citation><tp:taxon-name>
                  <tp:taxon-name-part taxon-name-part-type="genus" reg="Anastathes">Anastathes</tp:taxon-name-part>
                  <tp:taxon-name-part taxon-name-part-type="species" reg="parvus">parvus</tp:taxon-name-part>
                </tp:taxon-name><comment>[sic]: <xref ref-type="bibr" rid="B30">Löbl and Smetana 2010</xref>: 236 [in part]; <xref ref-type="bibr" rid="B25">Lin and Yang 2019</xref>: 245 [in part].</comment></tp:nomenclature-citation></tp:nomenclature-citation-list></tp:nomenclature><tp:treatment-sec sec-type="type material" id="SECID0EC1AE"><title>Type material examined.</title><p><bold><italic>Holotype</italic></bold>, male (Fig. <xref ref-type="fig" rid="F3">10</xref>), China, central Formosa, Bukai, near Hori, alt. 1000 m, 1934.VI.12 (<named-content xmlns:xlink="http://www.w3.org/1999/xlink" content-type="dwc:institutional_code" xlink:title="National Museum of Natural History" xlink:href="http://grbio.org/institution/smithsonian-institution-national-museum-natural-history-0" xlink:type="simple">USNM</named-content> 50901).</p></tp:treatment-sec><tp:treatment-sec sec-type="distribution" id="SECID0EZ1AE"><title>Distribution.</title><p>China: Taiwan.</p></tp:treatment-sec><tp:treatment-sec><!--Section generated to contain objects referenced in tp:taxon-treatment.--><fig id="F3" position="float" orientation="portrait"><object-id xmlns:xlink="http://www.w3.org/1999/xlink" content-type="doi" xlink:type="simple">10.3897/zookeys.1168.107021.figures7-11</object-id><object-id xmlns:xlink="http://www.w3.org/1999/xlink" content-type="arpha" xlink:type="simple">D0D068DD-14C7-549A-905E-7C1664983EC2</object-id><label>Figures 7–11.</label><caption><p>Habitus <bold>7, 8</bold><italic><tp:taxon-name><tp:taxon-name-part taxon-name-part-type="genus" reg="Bacchisa">Bacchisa</tp:taxon-name-part><tp:taxon-name-part taxon-name-part-type="species" reg="rigida">rigida</tp:taxon-name-part></tp:taxon-name></italic> (Gressitt, 1941) = <italic><tp:taxon-name><tp:taxon-name-part taxon-name-part-type="genus" reg="Chreonoma">Chreonoma</tp:taxon-name-part><tp:taxon-name-part taxon-name-part-type="species" reg="rigida">rigida</tp:taxon-name-part></tp:taxon-name></italic> Gressitt, 1941 <bold>7</bold> holotype, female, from Sichuan <bold>8</bold> female, from Sichuan <bold>9</bold><italic><tp:taxon-name><tp:taxon-name-part taxon-name-part-type="genus" reg="Tetraophthalmus">Tetraophthalmus</tp:taxon-name-part><tp:taxon-name-part taxon-name-part-type="species" reg="sikang">sikang</tp:taxon-name-part></tp:taxon-name></italic> (Gressitt, 1941) = <italic><tp:taxon-name><tp:taxon-name-part taxon-name-part-type="genus" reg="Chreonoma">Chreonoma</tp:taxon-name-part><tp:taxon-name-part taxon-name-part-type="species" reg="sikang">sikang</tp:taxon-name-part></tp:taxon-name></italic> Gressitt, 1941, holotype, female, from Sichuan <bold>10</bold><italic><tp:taxon-name><tp:taxon-name-part taxon-name-part-type="genus" reg="Anastathes">Anastathes</tp:taxon-name-part><tp:taxon-name-part taxon-name-part-type="species" reg="parva">parva</tp:taxon-name-part><tp:taxon-name-part taxon-name-part-type="subspecies" reg="parva">parva</tp:taxon-name-part></tp:taxon-name></italic> Gressitt, 1935, holotype, male, from Taiwan Island, photographed by Eugenio Nearns <bold>11</bold><italic><tp:taxon-name><tp:taxon-name-part taxon-name-part-type="genus" reg="Anastathes">Anastathes</tp:taxon-name-part><tp:taxon-name-part taxon-name-part-type="species" reg="parva">parva</tp:taxon-name-part><tp:taxon-name-part taxon-name-part-type="subspecies" reg="hainana">hainana</tp:taxon-name-part></tp:taxon-name></italic> Gressitt, 1941, female, from Hainan Island <bold>a</bold> dorsal view <bold>b</bold> lateral view <bold>c</bold> ventral view <bold>d</bold> labels.</p></caption><graphic xmlns:xlink="http://www.w3.org/1999/xlink" xlink:href="zookeys-1168-179_article-107021__-g003.jpg" position="float" orientation="portrait" xlink:type="simple" id="oo_870751.jpg"><uri content-type="original_file" xlink:type="simple">https://binary.pensoft.net/fig/870751</uri></graphic></fig></tp:treatment-sec><ref-list><ref id="B16"><mixed-citation xmlns:xlink="http://www.w3.org/1999/xlink" xlink:type="simple"><person-group><name name-style="western"><surname>Gressitt</surname><given-names>JL</given-names></name></person-group> (<year>1951</year>) <article-title>Longicorn beetles of China.</article-title><source><tp:taxon-name><tp:taxon-name-part taxon-name-part-type="superfamily">Longicornia</tp:taxon-name-part></tp:taxon-name></source><volume>2</volume>: <fpage>1</fpage>–<lpage>667</lpage>.</mixed-citation></ref><ref id="B19"><mixed-citation xmlns:xlink="http://www.w3.org/1999/xlink" xlink:type="simple"><person-group><name name-style="western"><surname>Hua</surname><given-names>L-Z</given-names></name></person-group> (<year>2002</year>) <source>List of Chinese Insects 2.</source><publisher-name>Zhongshan (Sun Yat-sen) University Press</publisher-name>, <publisher-loc>Guangzhou</publisher-loc>, <size units="page">612 pp</size>.</mixed-citation></ref><ref id="B3"><mixed-citation xmlns:xlink="http://www.w3.org/1999/xlink" xlink:type="simple"><person-group><name name-style="western"><surname>Chou</surname><given-names>WI</given-names></name></person-group> (<year>2004</year>) <source>The Atlas of Taiwanese <tp:taxon-name><tp:taxon-name-part taxon-name-part-type="family">Cerambycidae</tp:taxon-name-part></tp:taxon-name>.</source><publisher-name>Owl Publishing House</publisher-name>, <publisher-loc>Taipei</publisher-loc>, <size units="page">408 pp</size>.</mixed-citation></ref><ref id="B4"><mixed-citation xmlns:xlink="http://www.w3.org/1999/xlink" xlink:type="simple"><person-group><name name-style="western"><surname>Chou</surname><given-names>WI</given-names></name></person-group> (<year>2008</year>) <source>The Atlas of Taiwanese <tp:taxon-name><tp:taxon-name-part taxon-name-part-type="family">Cerambycidae</tp:taxon-name-part></tp:taxon-name> (2<sup>nd</sup> Edn.).</source><publisher-name>Owl Publishing House</publisher-name>, <publisher-loc>Taipei</publisher-loc>, <size units="page">408 pp</size>.</mixed-citation></ref><ref id="B1"><mixed-citation xmlns:xlink="http://www.w3.org/1999/xlink" xlink:type="simple"><person-group><name name-style="western"><surname>Breuning</surname><given-names>S</given-names></name></person-group> (<year>1956</year>) <article-title>Révision des “Astathini”.</article-title><source><tp:taxon-name><tp:taxon-name-part taxon-name-part-type="superfamily">Longicornia</tp:taxon-name-part></tp:taxon-name></source><volume>3</volume>: <fpage>417</fpage>–<lpage>519</lpage>.</mixed-citation></ref><ref id="B2"><mixed-citation xmlns:xlink="http://www.w3.org/1999/xlink" xlink:type="simple"><person-group><name name-style="western"><surname>Breuning</surname><given-names>S</given-names></name></person-group> (<year>1966</year>) <article-title>Catalogue des lamiaires du monde (Col. céramb.). Verlag des Museums G.</article-title><source>Frey, Tutzing bei München</source><volume>9</volume>: <fpage>659</fpage>–<lpage>765</lpage>.</mixed-citation></ref><ref id="B21"><mixed-citation xmlns:xlink="http://www.w3.org/1999/xlink" xlink:type="simple"><person-group><name name-style="western"><surname>Hua</surname><given-names>L-Z</given-names></name><name name-style="western"><surname>Nara</surname><given-names>H</given-names></name><name name-style="western"><surname>Samuelson</surname><given-names>GA</given-names></name><name name-style="western"><surname>Lingafelter</surname><given-names>SW</given-names></name></person-group> (<year>2009</year>) <source>Iconography of Chinese Longicorn Beetles (1406 species) in Color.</source><publisher-name>Sun Yat-sen University Press</publisher-name>, <publisher-loc>Guangzhou</publisher-loc>, <size units="page">474 pp</size>.</mixed-citation></ref><ref id="B26"><mixed-citation xmlns:xlink="http://www.w3.org/1999/xlink" xlink:type="simple"><person-group><name name-style="western"><surname>Lingafelter</surname><given-names>SW</given-names></name><name name-style="western"><surname>Garzón-Moreno</surname><given-names>A</given-names></name><name name-style="western"><surname>Nearns</surname><given-names>EH</given-names></name></person-group> (<year>2013</year>) <article-title>Primary types of Chinese longhorned woodboring beetles (<tp:taxon-name><tp:taxon-name-part taxon-name-part-type="order">Coleoptera</tp:taxon-name-part></tp:taxon-name>: <tp:taxon-name><tp:taxon-name-part taxon-name-part-type="family">Cerambycidae</tp:taxon-name-part></tp:taxon-name> and <tp:taxon-name><tp:taxon-name-part taxon-name-part-type="family">Disteniidae</tp:taxon-name-part></tp:taxon-name>) of the Smithsonian Institution.</article-title> In: <person-group><name name-style="western"><surname>Lin</surname><given-names>M-Y</given-names></name><name name-style="western"><surname>Chen</surname><given-names>C-C</given-names></name></person-group> (<role>Eds</role>) <issue-title>In memory of Mr.</issue-title><source>Wenhsin Lin. Formosa Ecological Co., Taiwan</source>, <fpage>117</fpage>–<lpage>146</lpage>.</mixed-citation></ref><ref id="B27"><mixed-citation xmlns:xlink="http://www.w3.org/1999/xlink" xlink:type="simple"><person-group><name name-style="western"><surname>Lingafelter</surname><given-names>SW</given-names></name><name name-style="western"><surname>Nearns</surname><given-names>EH</given-names></name><name name-style="western"><surname>Tavakilian</surname><given-names>GL</given-names></name><name name-style="western"><surname>Monné</surname><given-names>MA</given-names></name><name name-style="western"><surname>Biondi</surname><given-names>M</given-names></name></person-group> (<year>2014</year>) Longhorned Woodboring Beetles (<tp:taxon-name><tp:taxon-name-part taxon-name-part-type="order">Coleoptera</tp:taxon-name-part></tp:taxon-name>: <tp:taxon-name><tp:taxon-name-part taxon-name-part-type="family">Cerambycidae</tp:taxon-name-part></tp:taxon-name> and <tp:taxon-name><tp:taxon-name-part taxon-name-part-type="family">Disteniidae</tp:taxon-name-part></tp:taxon-name>) Primary Types of the Smithsonian Institution. Smithsonian Institution Scholarly Press, Washington DC, [xviii +] 390 pp.</mixed-citation></ref><ref id="B5"><mixed-citation xmlns:xlink="http://www.w3.org/1999/xlink" xlink:type="simple"><person-group><name name-style="western"><surname>Danilevsky</surname><given-names>M</given-names></name></person-group> (<year>2020</year>) Catalogue of Palaearctic <tp:taxon-name><tp:taxon-name-part taxon-name-part-type="order">Coleoptera</tp:taxon-name-part></tp:taxon-name>. Volume 6/1: <tp:taxon-name><tp:taxon-name-part taxon-name-part-type="superfamily">Chrysomeloidea</tp:taxon-name-part></tp:taxon-name> I (<tp:taxon-name><tp:taxon-name-part taxon-name-part-type="family">Vesperidae</tp:taxon-name-part></tp:taxon-name>, <tp:taxon-name><tp:taxon-name-part taxon-name-part-type="family">Disteniidae</tp:taxon-name-part></tp:taxon-name>, <tp:taxon-name><tp:taxon-name-part taxon-name-part-type="family">Cerambycidae</tp:taxon-name-part></tp:taxon-name>). Updated and Revised Edition. Brill, Leiden/Boston, [xxvii +] 712 pp. <ext-link xlink:href="10.1163/9789004440333" ext-link-type="doi" xlink:type="simple">https://doi.org/10.1163/9789004440333</ext-link></mixed-citation></ref><ref id="B30"><mixed-citation xmlns:xlink="http://www.w3.org/1999/xlink" xlink:type="simple"><person-group><name name-style="western"><surname>Löbl</surname><given-names>I</given-names></name><name name-style="western"><surname>Smetana</surname><given-names>A</given-names></name></person-group> (<year>2010</year>) <source>Catalogue of Palaearctic <tp:taxon-name><tp:taxon-name-part taxon-name-part-type="order">Coleoptera</tp:taxon-name-part></tp:taxon-name>. Volume 6. <tp:taxon-name><tp:taxon-name-part taxon-name-part-type="superfamily">Chrysomeloidea</tp:taxon-name-part></tp:taxon-name>.</source><publisher-name>Apollo Books</publisher-name>, <publisher-loc>Stenstrup</publisher-loc>, <size units="page">924 pp</size>. <ext-link xlink:href="10.1163/9789004260917" ext-link-type="doi" xlink:type="simple">https://doi.org/10.1163/9789004260917</ext-link></mixed-citation></ref><ref id="B25"><mixed-citation xmlns:xlink="http://www.w3.org/1999/xlink" xlink:type="simple"><person-group><name name-style="western"><surname>Lin</surname><given-names>M-Y</given-names></name><name name-style="western"><surname>Yang</surname><given-names>X-K</given-names></name></person-group> (<year>2019</year>) <source>Catalogue of Chinese <tp:taxon-name><tp:taxon-name-part taxon-name-part-type="order">Coleoptera</tp:taxon-name-part></tp:taxon-name> Volume IX. <tp:taxon-name><tp:taxon-name-part taxon-name-part-type="superfamily">Chrysomeloidea</tp:taxon-name-part></tp:taxon-name>: <tp:taxon-name><tp:taxon-name-part taxon-name-part-type="family">Vesperidae</tp:taxon-name-part></tp:taxon-name>, <tp:taxon-name><tp:taxon-name-part taxon-name-part-type="family">Disteniidae</tp:taxon-name-part></tp:taxon-name>, <tp:taxon-name><tp:taxon-name-part taxon-name-part-type="family">Cerambycidae</tp:taxon-name-part></tp:taxon-name>.</source><publisher-name>Science Press</publisher-name>, <publisher-loc>Beijing</publisher-loc>, <size units="page">575 pp</size>.</mixed-citation></ref></ref-list></tp:taxon-treatment>
