# Supplementary material for: ﻿A hitherto overlooked article by Gressitt in 1941 (Insecta, Coleoptera, Cerambycidae, Lamiinae)
Source: Zookeys. 2023 Jun 29;1168:179–92. doi: 10.3897/zookeys.1168.107021 (PMC10838559; doi:10.3897/zookeys.1168.107021)
Supplement: XML Treatment for Anastathes parva hainana [file zookeys.1168.107021-treatment4.xml]

<!DOCTYPE tp:taxon-treatment
  PUBLIC "-//TaxonX//DTD Taxonomic Treatment Publishing DTD v0 20100105//EN" "tax-treatment-NSO.dtd">
<tp:taxon-treatment xmlns:tp="http://www.plazi.org/taxpub"><tp:treatment-meta><kwd-group><label>Taxon classification</label><kwd>
                <named-content content-type="kingdom">Animalia</named-content>
              </kwd><kwd>
                <named-content content-type="order">Coleoptera</named-content>
              </kwd><kwd>
                <named-content content-type="family">Cerambycidae</named-content>
              </kwd></kwd-group><mixed-citation publication-type="journal"><person-group><name><surname>Lin</surname><given-names>Mei-Ying</given-names></name><name><surname>Lingafelter</surname><given-names>Steven W.</given-names></name></person-group><article-title>﻿A hitherto overlooked article by Gressitt in 1941 (<tp:taxon-name><tp:taxon-name-part taxon-name-part-type="class">Insecta</tp:taxon-name-part></tp:taxon-name>, <tp:taxon-name><tp:taxon-name-part taxon-name-part-type="order">Coleoptera</tp:taxon-name-part></tp:taxon-name>, <tp:taxon-name><tp:taxon-name-part taxon-name-part-type="family">Cerambycidae</tp:taxon-name-part></tp:taxon-name>, <tp:taxon-name><tp:taxon-name-part taxon-name-part-type="subfamily">Lamiinae</tp:taxon-name-part></tp:taxon-name>)</article-title><source>Zookeys</source><day>29</day><month>06</month><year>2023</year><volume>1168</volume><fpage>179</fpage><lpage>192</lpage><pub-id pub-id-type="doi">10.3897/zookeys.1168.107021</pub-id></mixed-citation></tp:treatment-meta><tp:nomenclature><label>﻿</label><tp:taxon-name>
              <object-id xmlns:xlink="http://www.w3.org/1999/xlink" content-type="arpha" xlink:type="simple">29DBB42C-F963-5792-A4AF-1ADA49DF965B</object-id>
              <tp:taxon-name-part taxon-name-part-type="genus" reg="Anastathes">Anastathes</tp:taxon-name-part>
              <tp:taxon-name-part taxon-name-part-type="species" reg="parva">parva</tp:taxon-name-part>
              <tp:taxon-name-part taxon-name-part-type="subspecies" reg="hainana">hainana</tp:taxon-name-part>
            </tp:taxon-name><tp:taxon-authority>Gressitt, 1941</tp:taxon-authority><xref ref-type="fig" rid="F2">Figs 5</xref><xref ref-type="fig" rid="F2">, 6</xref><xref ref-type="fig" rid="F3">, 11</xref><tp:nomenclature-citation-list><tp:nomenclature-citation><tp:taxon-name>
                  <tp:taxon-name-part taxon-name-part-type="genus" reg="Anastathes">Anastathes</tp:taxon-name-part>
                  <tp:taxon-name-part taxon-name-part-type="species" reg="parva">parva</tp:taxon-name-part>
                  <tp:taxon-name-part taxon-name-part-type="subspecies" reg="hainana">hainana</tp:taxon-name-part>
                </tp:taxon-name><comment>Gressitt, 1941:143, fig. 3. <bold><abbrev xmlns:xlink="http://www.w3.org/1999/xlink" xlink:title="type locality" id="ABBRID0EG4AE" xlink:type="simple">TL</abbrev></bold> China: Hainan. <bold><abbrev xmlns:xlink="http://www.w3.org/1999/xlink" xlink:title="type depository" id="ABBRID0EL4AE" xlink:type="simple">TD</abbrev></bold><named-content xmlns:xlink="http://www.w3.org/1999/xlink" content-type="dwc:institutional_code" xlink:title="Sun Yat-Sen University, Guangzhou, Guangdong, China" xlink:href="http://grbio.org/institution/national-sun-yat-sen-university-department-biological-sciences" xlink:type="simple">SYSU</named-content>.</comment></tp:nomenclature-citation><tp:nomenclature-citation><tp:taxon-name>
                  <tp:taxon-name-part taxon-name-part-type="genus" reg="Anastathes">Anastathes</tp:taxon-name-part>
                  <tp:taxon-name-part taxon-name-part-type="species" reg="parva">parva</tp:taxon-name-part>
                  <tp:taxon-name-part taxon-name-part-type="subspecies" reg="hainana">hainana</tp:taxon-name-part>
                </tp:taxon-name><comment>Gressitt, 1942c: 7. <bold><abbrev xmlns:xlink="http://www.w3.org/1999/xlink" xlink:title="type locality" id="ABBRID0EI5AE" xlink:type="simple">TL</abbrev></bold> China: Hainan. <bold><abbrev xmlns:xlink="http://www.w3.org/1999/xlink" xlink:title="type depository" id="ABBRID0EN5AE" xlink:type="simple">TD</abbrev></bold><named-content xmlns:xlink="http://www.w3.org/1999/xlink" content-type="dwc:institutional_code" xlink:title="Sun Yat-Sen University, Guangzhou, Guangdong, China" xlink:href="http://grbio.org/institution/national-sun-yat-sen-university-department-biological-sciences" xlink:type="simple">SYSU</named-content>. Homonym, syn. nov.</comment></tp:nomenclature-citation><tp:nomenclature-citation><tp:taxon-name>
                  <tp:taxon-name-part taxon-name-part-type="genus" reg="Anastathes">Anastathes</tp:taxon-name-part>
                  <tp:taxon-name-part taxon-name-part-type="species" reg="parva">parva</tp:taxon-name-part>
                  <tp:taxon-name-part taxon-name-part-type="subspecies" reg="hainana">hainana</tp:taxon-name-part>
                </tp:taxon-name><comment>: <xref ref-type="bibr" rid="B15">Gressitt 1942d</xref>: 43; <xref ref-type="bibr" rid="B16">Gressitt 1951</xref>: 620; <xref ref-type="bibr" rid="B20">Hua et al. 1993</xref>: 174, 308, pl. XXIV, fig. 403a, b; <xref ref-type="bibr" rid="B19">Hua 2002</xref>: 192; <xref ref-type="bibr" rid="B21">Hua et al. 2009</xref>: 195, 334, pl. LXIII, fig. 726.</comment></tp:nomenclature-citation><tp:nomenclature-citation><tp:taxon-name>
                  <tp:taxon-name-part taxon-name-part-type="genus" reg="Anastathes">Anastathes</tp:taxon-name-part>
                  <tp:taxon-name-part taxon-name-part-type="species" reg="parva">parva</tp:taxon-name-part>
                </tp:taxon-name><comment>: <xref ref-type="bibr" rid="B5">Danilevsky 2020</xref>: 330 [in part].</comment></tp:nomenclature-citation><tp:nomenclature-citation><tp:taxon-name>
                  <tp:taxon-name-part taxon-name-part-type="genus" reg="Anastathes">Anastathes</tp:taxon-name-part>
                  <tp:taxon-name-part taxon-name-part-type="species" reg="parva">parva</tp:taxon-name-part>
                </tp:taxon-name><comment>m. <tp:taxon-name><tp:taxon-name-part taxon-name-part-type="genus" reg="Anastathes"/><tp:taxon-name-part taxon-name-part-type="species" reg="hainana">hainana</tp:taxon-name-part></tp:taxon-name>: <xref ref-type="bibr" rid="B1">Breuning 1956</xref>: 487; <xref ref-type="bibr" rid="B2">Breuning 1966</xref>: 664.</comment></tp:nomenclature-citation><tp:nomenclature-citation><tp:taxon-name>
                  <tp:taxon-name-part taxon-name-part-type="genus" reg="Anastathes">Anastathes</tp:taxon-name-part>
                  <tp:taxon-name-part taxon-name-part-type="species" reg="parvus">parvus</tp:taxon-name-part>
                </tp:taxon-name><comment>[sic]: <xref ref-type="bibr" rid="B30">Löbl and Smetana 2010</xref>: 236 [in part]; <xref ref-type="bibr" rid="B25">Lin and Yang 2019</xref>: 245 [in part].</comment></tp:nomenclature-citation></tp:nomenclature-citation-list></tp:nomenclature><tp:treatment-sec sec-type="material" id="SECID0ECCAG"><title>Other material examined.</title><p><bold>China Hunan</bold>: 1 male, Yizhang, Mangshan, Tiantaishan, 15 July 2008, leg. Hong-Bin Liang (<named-content xmlns:xlink="http://www.w3.org/1999/xlink" content-type="dwc:institutional_code" xlink:title="Institute of Zoology, Chinese Academy of Sciences, Beijing, China" xlink:href="http://grbio.org/institution/institute-zoology-chinese-academy-sciences" xlink:type="simple">IZCAS</named-content>). <bold>Guangdong</bold>: 1 male, Tso-kok-wan, Lungtau Shan, 250–350 m, 5 June 1947, L. Gressitt &amp; T.S. Lam (<named-content xmlns:xlink="http://www.w3.org/1999/xlink" content-type="dwc:institutional_code" xlink:title="Sun Yat-Sen University, Guangzhou, Guangdong, China" xlink:href="http://grbio.org/institution/national-sun-yat-sen-university-department-biological-sciences" xlink:type="simple">SYSU</named-content>, Ce-003756); 1 male, Laugtau Shan, Kuh-kiang District, 300 m, 7 July 1947, W.T. Tsang (<named-content xmlns:xlink="http://www.w3.org/1999/xlink" content-type="dwc:institutional_code" xlink:title="Sun Yat-Sen University, Guangzhou, Guangdong, China" xlink:href="http://grbio.org/institution/national-sun-yat-sen-university-department-biological-sciences" xlink:type="simple">SYSU</named-content>, Ce-003764); 1 male, Ruyuan County, Nanling Nat. Rev., Xiaohuangshan, 1011 m, <named-content xmlns:xlink="http://www.w3.org/1999/xlink" content-type="dwc:verbatimCoordinates" xlink:type="simple"><named-content content-type="geo-json" specific-use="{&#34;type&#34;:&#34;Point&#34;,&#34;coordinates&#34;:[113.039200,24.901300]}" id="NCID0EHDAG" xlink:type="simple">24.9013°N, 113.0392°E</named-content></named-content>, 18 July 2022, leg. Mei-Ying Lin &amp; Chang-Peng Yan (<abbrev xmlns:xlink="http://www.w3.org/1999/xlink" content-type="institution" xlink:title="Invertebrate Collection of Mianyang Normal University, Mianyang, Sichuan, China" id="ABBRID0EMDAG" xlink:type="simple">MYNU</abbrev>); 1 female, Ruyuan County, Nanling Nat. Rev., Babaoshan, 1023 m, <named-content xmlns:xlink="http://www.w3.org/1999/xlink" content-type="dwc:verbatimCoordinates" xlink:type="simple"><named-content content-type="geo-json" specific-use="{&#34;type&#34;:&#34;Point&#34;,&#34;coordinates&#34;:[113.019200,24.933000]}" id="NCID0EUDAG" xlink:type="simple">24.9330°N, 113.0192°E</named-content></named-content>, 17 July 2022, leg. Mei-Ying Lin &amp; Chang-Peng Yan (<abbrev xmlns:xlink="http://www.w3.org/1999/xlink" content-type="institution" xlink:title="Invertebrate Collection of Mianyang Normal University, Mianyang, Sichuan, China" id="ABBRID0EZDAG" xlink:type="simple">MYNU</abbrev>). <bold>Hainan</bold>: 1 male 1 female, Diaoluoshan, 2–6 May 1965, leg. Si-Kong Liu (<named-content xmlns:xlink="http://www.w3.org/1999/xlink" content-type="dwc:institutional_code" xlink:title="Institute of Zoology, Chinese Academy of Sciences, Beijing, China" xlink:href="http://grbio.org/institution/institute-zoology-chinese-academy-sciences" xlink:type="simple">IZCAS</named-content>); 1 male (Fig. <xref ref-type="fig" rid="F3">11</xref>), Diaoluoshan, 1000 m, 23 April 1980, leg. Shu-Yong Wang (<named-content xmlns:xlink="http://www.w3.org/1999/xlink" content-type="dwc:institutional_code" xlink:title="Institute of Zoology, Chinese Academy of Sciences, Beijing, China" xlink:href="http://grbio.org/institution/institute-zoology-chinese-academy-sciences" xlink:type="simple">IZCAS</named-content>). <bold>Guangxi</bold>: 1 male, Longsheng, Neicujiang, 840 m, 6 June 1963, leg. Chun-Guang Wang (<named-content xmlns:xlink="http://www.w3.org/1999/xlink" content-type="dwc:institutional_code" xlink:title="Institute of Zoology, Chinese Academy of Sciences, Beijing, China" xlink:href="http://grbio.org/institution/institute-zoology-chinese-academy-sciences" xlink:type="simple">IZCAS</named-content>); 1 male, Longsheng, Tianpingshan, 740 m, 3 June 1963, leg. Chun-Guang Wang (<named-content xmlns:xlink="http://www.w3.org/1999/xlink" content-type="dwc:institutional_code" xlink:title="Institute of Zoology, Chinese Academy of Sciences, Beijing, China" xlink:href="http://grbio.org/institution/institute-zoology-chinese-academy-sciences" xlink:type="simple">IZCAS</named-content>); 2 males, Longsheng, Huaping, Hongtan to Cujiang, 7 August 2006, leg. Mei-Ying Lin (<named-content xmlns:xlink="http://www.w3.org/1999/xlink" content-type="dwc:institutional_code" xlink:title="Institute of Zoology, Chinese Academy of Sciences, Beijing, China" xlink:href="http://grbio.org/institution/institute-zoology-chinese-academy-sciences" xlink:type="simple">IZCAS</named-content>); 1 male, Longsheng, Baiyan, 1150 m, 23 June 1963, leg. Shu-Yong Wang (<named-content xmlns:xlink="http://www.w3.org/1999/xlink" content-type="dwc:institutional_code" xlink:title="Institute of Zoology, Chinese Academy of Sciences, Beijing, China" xlink:href="http://grbio.org/institution/institute-zoology-chinese-academy-sciences" xlink:type="simple">IZCAS</named-content>); 1 male, same data but 18 June 1963; 1 male, same data but 18 June 1963, leg. Yong-Shan Shi; 1 male, same data but leg. Chun-Guang Wang.</p><fig id="F2" position="float" orientation="portrait"><object-id xmlns:xlink="http://www.w3.org/1999/xlink" content-type="doi" xlink:type="simple">10.3897/zookeys.1168.107021.figures3-6</object-id><object-id xmlns:xlink="http://www.w3.org/1999/xlink" content-type="arpha" xlink:type="simple">3946C2A3-6638-53AB-9052-099CFB8E531F</object-id><label>Figures 3–6.</label><caption><p>Descriptions <bold>3, 4</bold><italic><tp:taxon-name><tp:taxon-name-part taxon-name-part-type="genus" reg="Tetraophthalmus">Tetraophthalmus</tp:taxon-name-part><tp:taxon-name-part taxon-name-part-type="species" reg="sikang">sikang</tp:taxon-name-part></tp:taxon-name></italic> (Gressitt, 1941) = <italic><tp:taxon-name><tp:taxon-name-part taxon-name-part-type="genus" reg="Chreonoma">Chreonoma</tp:taxon-name-part><tp:taxon-name-part taxon-name-part-type="species" reg="sikang">sikang</tp:taxon-name-part></tp:taxon-name></italic> Gressitt, 1941 <bold>3a, b</bold> senior homonym, original description by <xref ref-type="bibr" rid="B11">Gressitt (1941)</xref><bold>a</bold> page 142 <bold>b</bold> page 143 <bold>4</bold> junior synonym, redescription by <xref ref-type="bibr" rid="B14">Gressitt (1942c)</xref>, pages 6–7 <bold>5, 6</bold><italic><tp:taxon-name><tp:taxon-name-part taxon-name-part-type="genus" reg="Anastathes">Anastathes</tp:taxon-name-part><tp:taxon-name-part taxon-name-part-type="species" reg="parva">parva</tp:taxon-name-part><tp:taxon-name-part taxon-name-part-type="subspecies" reg="hainana">hainana</tp:taxon-name-part></tp:taxon-name></italic> Gressitt, 1941 <bold>5a–c</bold> senior homonym, original description by <xref ref-type="bibr" rid="B11">Gressitt (1941)</xref><bold>a</bold> page 143 <bold>b</bold> page 144 <bold>c</bold> page 147 <bold>6</bold> junior homonym, redescription by <xref ref-type="bibr" rid="B14">Gressitt (1942c)</xref>, page 7.</p></caption><graphic xmlns:xlink="http://www.w3.org/1999/xlink" xlink:href="zookeys-1168-179_article-107021__-g002.jpg" position="float" orientation="portrait" xlink:type="simple" id="oo_870750.jpg"><uri content-type="original_file" xlink:type="simple">https://binary.pensoft.net/fig/870750</uri></graphic></fig></tp:treatment-sec><tp:treatment-sec sec-type="distribution" id="SECID0EOIAG"><title>Distribution.</title><p>China: Zhejiang, Hunan, Fujian, Guangdong, Hainan, Guangxi. Vietnam.</p></tp:treatment-sec><tp:treatment-sec sec-type="remarks" id="SECID0ETIAG"><title>Remarks.</title><p><italic><tp:taxon-name><tp:taxon-name-part taxon-name-part-type="genus" reg="Anastathes">Anastathes</tp:taxon-name-part><tp:taxon-name-part taxon-name-part-type="species" reg="parva">parva</tp:taxon-name-part><tp:taxon-name-part taxon-name-part-type="subspecies" reg="hainana">hainana</tp:taxon-name-part></tp:taxon-name></italic> Gressitt, 1942c is junior homonym and objective synonym of <italic><tp:taxon-name><tp:taxon-name-part taxon-name-part-type="genus" reg="Anastathes">Anastathes</tp:taxon-name-part><tp:taxon-name-part taxon-name-part-type="species" reg="parva">parva</tp:taxon-name-part><tp:taxon-name-part taxon-name-part-type="subspecies" reg="hainana">hainana</tp:taxon-name-part></tp:taxon-name></italic> Gressitt, 1941. The holotype of <italic><tp:taxon-name><tp:taxon-name-part taxon-name-part-type="genus" reg="Anastathes">Anastathes</tp:taxon-name-part><tp:taxon-name-part taxon-name-part-type="species" reg="parva">parva</tp:taxon-name-part><tp:taxon-name-part taxon-name-part-type="subspecies" reg="hainana">hainana</tp:taxon-name-part></tp:taxon-name></italic> Gressitt, 1941 is a female from Tai-pin-ts’uen, Loi Mother Mountain, Hainan Island, 1935.V.14, leg. F.K. To (<named-content xmlns:xlink="http://www.w3.org/1999/xlink" content-type="dwc:institutional_code" xlink:title="Sun Yat-Sen University, Guangzhou, Guangdong, China" xlink:href="http://grbio.org/institution/national-sun-yat-sen-university-department-biological-sciences" xlink:type="simple">SYSU</named-content>). We did not find this holotype during our study, and it was not included in the iconography by <xref ref-type="bibr" rid="B21">Hua et al. (2009)</xref>.</p><p>All authors have treated <xref ref-type="bibr" rid="B14">Gressitt (1942c)</xref> as the original description of <italic><tp:taxon-name><tp:taxon-name-part taxon-name-part-type="genus" reg="Anastathes">Anastathes</tp:taxon-name-part><tp:taxon-name-part taxon-name-part-type="species" reg="parva">parva</tp:taxon-name-part><tp:taxon-name-part taxon-name-part-type="subspecies" reg="hainana">hainana</tp:taxon-name-part></tp:taxon-name></italic>, except <xref ref-type="bibr" rid="B1">Breuning (1956</xref> and 1966), who wrongly cited <xref ref-type="bibr" rid="B15">Gressitt (1942d)</xref>. <xref ref-type="bibr" rid="B30">Löbl and Smetana (2010)</xref> incorrectly treated the misidentification of the Hainan population by <xref ref-type="bibr" rid="B10">Gressitt (1940)</xref> “<italic><tp:taxon-name><tp:taxon-name-part taxon-name-part-type="genus" reg="Chreonoma">Chreonoma</tp:taxon-name-part><tp:taxon-name-part taxon-name-part-type="species" reg="atricornis">atricornis</tp:taxon-name-part></tp:taxon-name></italic>” as a homonym of <italic><tp:taxon-name><tp:taxon-name-part taxon-name-part-type="genus" reg="Chreonoma">Chreonoma</tp:taxon-name-part><tp:taxon-name-part taxon-name-part-type="species" reg="atricornis">atricornis</tp:taxon-name-part></tp:taxon-name></italic> Pic, 1922, and considered <italic><tp:taxon-name><tp:taxon-name-part taxon-name-part-type="genus" reg="Chreonoma"/><tp:taxon-name-part taxon-name-part-type="species" reg="hainana">hainana</tp:taxon-name-part></tp:taxon-name></italic> Gressitt, 1942c as a replacement name of “<italic><tp:taxon-name><tp:taxon-name-part taxon-name-part-type="genus" reg="Chreonoma">Chreonoma</tp:taxon-name-part><tp:taxon-name-part taxon-name-part-type="species" reg="atricornis">atricornis</tp:taxon-name-part></tp:taxon-name></italic>” (<xref ref-type="bibr" rid="B10">Gressitt 1940</xref>), while <xref ref-type="bibr" rid="B5">Danilevsky (2020)</xref> erroneously considered <italic><tp:taxon-name><tp:taxon-name-part taxon-name-part-type="genus" reg="Chreonoma"/><tp:taxon-name-part taxon-name-part-type="species" reg="hainana">hainana</tp:taxon-name-part></tp:taxon-name></italic> Gressitt, 1942c as a replacement name for <italic><tp:taxon-name><tp:taxon-name-part taxon-name-part-type="genus" reg="Anastathes"/><tp:taxon-name-part taxon-name-part-type="species" reg="parva">parva</tp:taxon-name-part></tp:taxon-name></italic> Gressitt, 1935. Based on our study, <italic><tp:taxon-name><tp:taxon-name-part taxon-name-part-type="genus" reg="Anastathes">Anastathes</tp:taxon-name-part><tp:taxon-name-part taxon-name-part-type="species" reg="parva">parva</tp:taxon-name-part><tp:taxon-name-part taxon-name-part-type="subspecies" reg="hainana">hainana</tp:taxon-name-part></tp:taxon-name></italic> Gressitt, 1942c is a duplicately published homonym of <italic><tp:taxon-name><tp:taxon-name-part taxon-name-part-type="genus" reg="Anastathes">Anastathes</tp:taxon-name-part><tp:taxon-name-part taxon-name-part-type="species" reg="parva">parva</tp:taxon-name-part><tp:taxon-name-part taxon-name-part-type="subspecies" reg="hainana">hainana</tp:taxon-name-part></tp:taxon-name></italic> Gressitt, 1941, both based on the same holotype specimen, while <xref ref-type="bibr" rid="B10">Gressitt (1940)</xref> misidentified this species as <italic><tp:taxon-name><tp:taxon-name-part taxon-name-part-type="genus" reg="Chreonoma">Chreonoma</tp:taxon-name-part><tp:taxon-name-part taxon-name-part-type="species" reg="atricornis">atricornis</tp:taxon-name-part></tp:taxon-name></italic> Pic, 1922. We do not agree with <xref ref-type="bibr" rid="B1">Breuning (1956)</xref> who treated the Hainan Island population (Fig. <xref ref-type="fig" rid="F3">11</xref>) as an infrasubspecific variety of the Taiwan Island population (Fig. <xref ref-type="fig" rid="F3">10</xref>), but follow <xref ref-type="bibr" rid="B11">Gressitt (1941</xref>, <xref ref-type="bibr" rid="B14">1942c</xref>, <xref ref-type="bibr" rid="B15">1942d</xref>, <xref ref-type="bibr" rid="B16">1951</xref>) in treating it as a subspecies.</p><p>In addition to the three taxa whose publication date is now known to have been one year earlier, <xref ref-type="bibr" rid="B11">Gressitt’s (1941)</xref> article moved <italic><tp:taxon-name><tp:taxon-name-part taxon-name-part-type="genus" reg="Astathes">Astathes</tp:taxon-name-part><tp:taxon-name-part taxon-name-part-type="species" reg="dioica">dioica</tp:taxon-name-part></tp:taxon-name></italic> Fairmaire, 1878 to the genus <italic><tp:taxon-name><tp:taxon-name-part taxon-name-part-type="genus" reg="Chreonoma">Chreonoma</tp:taxon-name-part></tp:taxon-name></italic> one year earlier than <xref ref-type="bibr" rid="B15">Gressitt (1942d)</xref> and 10 years earlier than <xref ref-type="bibr" rid="B16">Gressitt (1951)</xref>.</p></tp:treatment-sec><tp:treatment-sec><!--Section generated to contain objects referenced in tp:taxon-treatment.--><fig id="F3" position="float" orientation="portrait"><object-id xmlns:xlink="http://www.w3.org/1999/xlink" content-type="doi" xlink:type="simple">10.3897/zookeys.1168.107021.figures7-11</object-id><object-id xmlns:xlink="http://www.w3.org/1999/xlink" content-type="arpha" xlink:type="simple">D0D068DD-14C7-549A-905E-7C1664983EC2</object-id><label>Figures 7–11.</label><caption><p>Habitus <bold>7, 8</bold><italic><tp:taxon-name><tp:taxon-name-part taxon-name-part-type="genus" reg="Bacchisa">Bacchisa</tp:taxon-name-part><tp:taxon-name-part taxon-name-part-type="species" reg="rigida">rigida</tp:taxon-name-part></tp:taxon-name></italic> (Gressitt, 1941) = <italic><tp:taxon-name><tp:taxon-name-part taxon-name-part-type="genus" reg="Chreonoma">Chreonoma</tp:taxon-name-part><tp:taxon-name-part taxon-name-part-type="species" reg="rigida">rigida</tp:taxon-name-part></tp:taxon-name></italic> Gressitt, 1941 <bold>7</bold> holotype, female, from Sichuan <bold>8</bold> female, from Sichuan <bold>9</bold><italic><tp:taxon-name><tp:taxon-name-part taxon-name-part-type="genus" reg="Tetraophthalmus">Tetraophthalmus</tp:taxon-name-part><tp:taxon-name-part taxon-name-part-type="species" reg="sikang">sikang</tp:taxon-name-part></tp:taxon-name></italic> (Gressitt, 1941) = <italic><tp:taxon-name><tp:taxon-name-part taxon-name-part-type="genus" reg="Chreonoma">Chreonoma</tp:taxon-name-part><tp:taxon-name-part taxon-name-part-type="species" reg="sikang">sikang</tp:taxon-name-part></tp:taxon-name></italic> Gressitt, 1941, holotype, female, from Sichuan <bold>10</bold><italic><tp:taxon-name><tp:taxon-name-part taxon-name-part-type="genus" reg="Anastathes">Anastathes</tp:taxon-name-part><tp:taxon-name-part taxon-name-part-type="species" reg="parva">parva</tp:taxon-name-part><tp:taxon-name-part taxon-name-part-type="subspecies" reg="parva">parva</tp:taxon-name-part></tp:taxon-name></italic> Gressitt, 1935, holotype, male, from Taiwan Island, photographed by Eugenio Nearns <bold>11</bold><italic><tp:taxon-name><tp:taxon-name-part taxon-name-part-type="genus" reg="Anastathes">Anastathes</tp:taxon-name-part><tp:taxon-name-part taxon-name-part-type="species" reg="parva">parva</tp:taxon-name-part><tp:taxon-name-part taxon-name-part-type="subspecies" reg="hainana">hainana</tp:taxon-name-part></tp:taxon-name></italic> Gressitt, 1941, female, from Hainan Island <bold>a</bold> dorsal view <bold>b</bold> lateral view <bold>c</bold> ventral view <bold>d</bold> labels.</p></caption><graphic xmlns:xlink="http://www.w3.org/1999/xlink" xlink:href="zookeys-1168-179_article-107021__-g003.jpg" position="float" orientation="portrait" xlink:type="simple" id="oo_870751.jpg"><uri content-type="original_file" xlink:type="simple">https://binary.pensoft.net/fig/870751</uri></graphic></fig></tp:treatment-sec><ref-list><ref id="B11"><mixed-citation xmlns:xlink="http://www.w3.org/1999/xlink" xlink:type="simple"><person-group><name name-style="western"><surname>Gressitt</surname><given-names>JL</given-names></name></person-group> (<year>1941</year>) [“1940”] Chinese longicorn beetles of the tribe <tp:taxon-name><tp:taxon-name-part taxon-name-part-type="tribe">Tetraopini</tp:taxon-name-part></tp:taxon-name> (<tp:taxon-name><tp:taxon-name-part taxon-name-part-type="order">Coleoptera</tp:taxon-name-part></tp:taxon-name>). Journal of the West China Border Research Society 12B: 134–147.</mixed-citation></ref><ref id="B14"><mixed-citation xmlns:xlink="http://www.w3.org/1999/xlink" xlink:type="simple"><person-group><name name-style="western"><surname>Gressitt</surname><given-names>JL</given-names></name></person-group> (<year>1942c</year>) <article-title>New longicorn beetles from China: X (<tp:taxon-name><tp:taxon-name-part taxon-name-part-type="order">Coleoptera</tp:taxon-name-part></tp:taxon-name>: <tp:taxon-name><tp:taxon-name-part taxon-name-part-type="family">Cerambycidae</tp:taxon-name-part></tp:taxon-name>).</article-title><source>Lingnan Natural History Survey and Museum, Special Publication</source><volume>7</volume>: <fpage>1</fpage>–<lpage>11</lpage>.</mixed-citation></ref><ref id="B15"><mixed-citation xmlns:xlink="http://www.w3.org/1999/xlink" xlink:type="simple"><person-group><name name-style="western"><surname>Gressitt</surname><given-names>JL</given-names></name></person-group> (<year>1942d</year>) <article-title>A provisional synopsis of the longicorn beetles of China, II—subfamily <tp:taxon-name><tp:taxon-name-part taxon-name-part-type="subfamily">Lamiinae</tp:taxon-name-part></tp:taxon-name>.</article-title><source>Lingnan Natural History Survey and Museum, Special Publication</source><volume>8</volume>: <fpage>1</fpage>–<lpage>44</lpage>.</mixed-citation></ref><ref id="B16"><mixed-citation xmlns:xlink="http://www.w3.org/1999/xlink" xlink:type="simple"><person-group><name name-style="western"><surname>Gressitt</surname><given-names>JL</given-names></name></person-group> (<year>1951</year>) <article-title>Longicorn beetles of China.</article-title><source><tp:taxon-name><tp:taxon-name-part taxon-name-part-type="superfamily">Longicornia</tp:taxon-name-part></tp:taxon-name></source><volume>2</volume>: <fpage>1</fpage>–<lpage>667</lpage>.</mixed-citation></ref><ref id="B20"><mixed-citation xmlns:xlink="http://www.w3.org/1999/xlink" xlink:type="simple"><person-group><name name-style="western"><surname>Hua</surname><given-names>L-Z</given-names></name><name name-style="western"><surname>Nara</surname><given-names>H</given-names></name><name name-style="western"><surname>Yu</surname><given-names>CK</given-names></name></person-group> (<year>1993</year>) <source>Longicorn-beetles of Hainan &amp; Guangdong.</source><publisher-name>Muh-Sheng Museum of Entomology</publisher-name>, <publisher-loc>Nantou</publisher-loc>, <size units="page">320 pp</size>.</mixed-citation></ref><ref id="B19"><mixed-citation xmlns:xlink="http://www.w3.org/1999/xlink" xlink:type="simple"><person-group><name name-style="western"><surname>Hua</surname><given-names>L-Z</given-names></name></person-group> (<year>2002</year>) <source>List of Chinese Insects 2.</source><publisher-name>Zhongshan (Sun Yat-sen) University Press</publisher-name>, <publisher-loc>Guangzhou</publisher-loc>, <size units="page">612 pp</size>.</mixed-citation></ref><ref id="B21"><mixed-citation xmlns:xlink="http://www.w3.org/1999/xlink" xlink:type="simple"><person-group><name name-style="western"><surname>Hua</surname><given-names>L-Z</given-names></name><name name-style="western"><surname>Nara</surname><given-names>H</given-names></name><name name-style="western"><surname>Samuelson</surname><given-names>GA</given-names></name><name name-style="western"><surname>Lingafelter</surname><given-names>SW</given-names></name></person-group> (<year>2009</year>) <source>Iconography of Chinese Longicorn Beetles (1406 species) in Color.</source><publisher-name>Sun Yat-sen University Press</publisher-name>, <publisher-loc>Guangzhou</publisher-loc>, <size units="page">474 pp</size>.</mixed-citation></ref><ref id="B5"><mixed-citation xmlns:xlink="http://www.w3.org/1999/xlink" xlink:type="simple"><person-group><name name-style="western"><surname>Danilevsky</surname><given-names>M</given-names></name></person-group> (<year>2020</year>) Catalogue of Palaearctic <tp:taxon-name><tp:taxon-name-part taxon-name-part-type="order">Coleoptera</tp:taxon-name-part></tp:taxon-name>. Volume 6/1: <tp:taxon-name><tp:taxon-name-part taxon-name-part-type="superfamily">Chrysomeloidea</tp:taxon-name-part></tp:taxon-name> I (<tp:taxon-name><tp:taxon-name-part taxon-name-part-type="family">Vesperidae</tp:taxon-name-part></tp:taxon-name>, <tp:taxon-name><tp:taxon-name-part taxon-name-part-type="family">Disteniidae</tp:taxon-name-part></tp:taxon-name>, <tp:taxon-name><tp:taxon-name-part taxon-name-part-type="family">Cerambycidae</tp:taxon-name-part></tp:taxon-name>). Updated and Revised Edition. Brill, Leiden/Boston, [xxvii +] 712 pp. <ext-link xlink:href="10.1163/9789004440333" ext-link-type="doi" xlink:type="simple">https://doi.org/10.1163/9789004440333</ext-link></mixed-citation></ref><ref id="B1"><mixed-citation xmlns:xlink="http://www.w3.org/1999/xlink" xlink:type="simple"><person-group><name name-style="western"><surname>Breuning</surname><given-names>S</given-names></name></person-group> (<year>1956</year>) <article-title>Révision des “Astathini”.</article-title><source><tp:taxon-name><tp:taxon-name-part taxon-name-part-type="superfamily">Longicornia</tp:taxon-name-part></tp:taxon-name></source><volume>3</volume>: <fpage>417</fpage>–<lpage>519</lpage>.</mixed-citation></ref><ref id="B2"><mixed-citation xmlns:xlink="http://www.w3.org/1999/xlink" xlink:type="simple"><person-group><name name-style="western"><surname>Breuning</surname><given-names>S</given-names></name></person-group> (<year>1966</year>) <article-title>Catalogue des lamiaires du monde (Col. céramb.). Verlag des Museums G.</article-title><source>Frey, Tutzing bei München</source><volume>9</volume>: <fpage>659</fpage>–<lpage>765</lpage>.</mixed-citation></ref><ref id="B30"><mixed-citation xmlns:xlink="http://www.w3.org/1999/xlink" xlink:type="simple"><person-group><name name-style="western"><surname>Löbl</surname><given-names>I</given-names></name><name name-style="western"><surname>Smetana</surname><given-names>A</given-names></name></person-group> (<year>2010</year>) <source>Catalogue of Palaearctic <tp:taxon-name><tp:taxon-name-part taxon-name-part-type="order">Coleoptera</tp:taxon-name-part></tp:taxon-name>. Volume 6. <tp:taxon-name><tp:taxon-name-part taxon-name-part-type="superfamily">Chrysomeloidea</tp:taxon-name-part></tp:taxon-name>.</source><publisher-name>Apollo Books</publisher-name>, <publisher-loc>Stenstrup</publisher-loc>, <size units="page">924 pp</size>. <ext-link xlink:href="10.1163/9789004260917" ext-link-type="doi" xlink:type="simple">https://doi.org/10.1163/9789004260917</ext-link></mixed-citation></ref><ref id="B25"><mixed-citation xmlns:xlink="http://www.w3.org/1999/xlink" xlink:type="simple"><person-group><name name-style="western"><surname>Lin</surname><given-names>M-Y</given-names></name><name name-style="western"><surname>Yang</surname><given-names>X-K</given-names></name></person-group> (<year>2019</year>) <source>Catalogue of Chinese <tp:taxon-name><tp:taxon-name-part taxon-name-part-type="order">Coleoptera</tp:taxon-name-part></tp:taxon-name> Volume IX. <tp:taxon-name><tp:taxon-name-part taxon-name-part-type="superfamily">Chrysomeloidea</tp:taxon-name-part></tp:taxon-name>: <tp:taxon-name><tp:taxon-name-part taxon-name-part-type="family">Vesperidae</tp:taxon-name-part></tp:taxon-name>, <tp:taxon-name><tp:taxon-name-part taxon-name-part-type="family">Disteniidae</tp:taxon-name-part></tp:taxon-name>, <tp:taxon-name><tp:taxon-name-part taxon-name-part-type="family">Cerambycidae</tp:taxon-name-part></tp:taxon-name>.</source><publisher-name>Science Press</publisher-name>, <publisher-loc>Beijing</publisher-loc>, <size units="page">575 pp</size>.</mixed-citation></ref><ref id="B10"><mixed-citation xmlns:xlink="http://www.w3.org/1999/xlink" xlink:type="simple"><person-group><name name-style="western"><surname>Gressitt</surname><given-names>JL</given-names></name></person-group> (<year>1940</year>) The longicorn beetles of Hainan Island. Philippine Journal of Science 72(1–2): 1–239[, 7 pls].</mixed-citation></ref></ref-list></tp:taxon-treatment>
